# Supplementary material for: LncRNA-LncDACH1 mediated phenotypic switching of smooth muscle cells during neointimal hyperplasia in male arteriovenous fistulas
Source: Nat Commun. 2024 May 3;15:3743. doi: 10.1038/s41467-024-48019-4 (PMC11068796; doi:10.1038/s41467-024-48019-4)
Supplement: Supplementary file 4 — Source Data [file 41467_2024_48019_MOESM4_ESM.xlsx]

## Sheet: Fig 1
1	Fig.1b		4	Fig.1f									7	Fig.1j
	Vein	Stenosis Vein		0	7	14	21							0	5	10	20
	1	14.645		1	0.557354	0.164558	0.194342							1	0.827406	0.514057	0.628507
	1	8.167		1	0.605696	0.140958	0.294567							1	0.747425	0.208772	0.209739
	1	9.972		1	0.548412	0.153893	0.175556							1	0.747425	0.326842	0.355191
	1	16.748		1	0.52003	0.194342	0.218141							1	0.844791	0.426317	0.527289
														1	0.726147	0.29937	0.326088
2	Fig.1c		5	Fig.1g									8	Fig.1k
	Vein	Stenoisis Vein		Kidney	Brain	Pancreas	Heart	Spleen	Lung	IVC	Liver	Aorta		0	24	48	72
	0.82169	0.410845		1	3.03494	1.21139	3.63847	3.54717	3.94493	10.2912	8.9383	18.7654		1	0.702222	0.124424	0.180909
	0.799221	0.347881		1	1.41258	4.27226	4.08405	8.34937	10.8153	19.6075	23.0762	33.7855		1	0.659754	0.189465	0.204949
	1	0.51883		1	1.92741	2.37293	4.39745	9.00047	8.6139	18.4217	23.4254	36.5889		1	0.624165	0.199344	0.259415
	0.827406	0.323088												1	0.659754	0.263645	0.292532
														1	0.725309	0.292532	0.365599
3	Fig.1e		6	Fig.1h									9	Fig.1l
	0 days	14 days			Nucleus				Cytoplasm					0	5	10	20
	1	2.138		LncDACH1	49.8845	61.022	56.8307	62.224	50.1155	38.978	43.1693	37.776		1	0.63728	0.437291	0.451668
	1	2.738		GAPDH	11.505	28.4104	10.5751	15.3494	88.495	71.5896	89.4249	84.6506		1	0.687771	0.354371	0.470304
	1	2.367		U6	78.3629	76.9604	79.6278	73.1599	21.6371	23.0396	20.3722	26.8401		1	0.705475	0.45376	0.527289
	1	2.498		Matal1	87.2911	91.8617	91.5274	98.4475	12.7089	8.13829	8.47257	1.55252
	1	2.463
	1	2.716											10	Fig.1m
	1	3.165												0	24	48	72
	1	1.775												1	0.852635	0.504642	0.659754
	1	1.612												1	0.82264	0.482968	0.50698
	1													1	0.844791	0.539614	0.675175

## Sheet: Fig 2
1	Fig.2a				6	Fig.2h				10	Fig.2g
	OE-NC	OE-LncDACH1				Ctrl	P	P+OE-NC	P+OE-LncDACH1
	1	10.8278				1	0.353118	0.435599	0.929969
	1	8.18699				1	0.424679	0.443379	0.703123
	1	10.0794				1	0.284648	0.375475	0.741239
	1	16.7567				1	0.246579	0.315786	0.874175
	1	11.0043				1	0.146579	0.189877	0.674175
	1	8.01851
	1	7.63873
					7	Fig.2i
						Ctrl	P	P+OE-NC	P+OE-LncDACH1
2	Fig.2b					1	0.680143	0.534991	0.856616
	Ctrl	P	P+OE-NC	P+OE-LncDACH1		1	0.780352	0.638659	0.952482
	1	2.34163	2.24893	1.57682		1	0.585385	0.437462	0.751329
	1	2.12483	1.96801	1.39893		1	0.28655	0.197656	0.678225
	1	1.97848	1.94684	1.17342		1	0.378665	0.245678	0.685679
3	Fig.2d				8	Fig.2j
	Ctrl	P	P+OE-NC	P+OE-LncDACH1		Ctrl	P	P+OE-NC	P+OE-LncDACH1
	0.108	0.19	0.184	0.112		1	1.74974	1.98613	1.53861
	0.11	0.232	0.223	0.131		1	2.14688	2.27885	1.74656
	0.071	0.226	0.228	0.125		1	1.66847	1.88465	1.34675
						1	1.78535	1.94556	1.34639
						1	2.25468	2.38253	1.64569
4	Fig.2e
	Ctrl	P	P+OE-NC	P+OE-LncDACH1
	0.900467	0.639402	0.64448	0.779887	9	Fig.2k
	0.907183	0.657443	0.632559	0.819946		Ctrl	P	P+OE-NC	P+OE-LncDACH1
	0.837672	0.565377	0.532008	0.823458		1	1.51366	1.67733	1.16515
						1	1.38576	1.49374	1.21059
						1	1.73496	1.85765	1.30585
5	Fig.2f					1	1.94678	2.04579	1.55757
	Ctrl	P	P+OE-NC	P+OE-LncDACH1		1	2.24565	2.44576	1.64655
	39	103	98	66
	25	99	103	51
	28	98	103	48

## Sheet: Fig 3
1	Fig.3a				6	Fig.3h				10	Fig.3g
	SI-NC	SI-LncDACH1				Ctrl	P	P+SI-NC	P+SI-LncDACH1
	1	0.105843				1	0.627903	0.676536	0.311155
	1	0.147113				1	0.527855	0.573637	0.218975
	1	0.1332				1	0.726649	0.76473	0.364757
	1	0.299024				1	0.456547	0.487879	0.264579
	1	0.206374				1	0.755466	0.769645	0.546867
						1	0.7929	0.839119	0.409377
2	Fig.3b				7	Fig.3i
	Ctrl	P	P+SI-NC	P+SI-LncDACH1		Ctrl	P	P+SI-NC	P+SI-LncDACH1
	1	2.44035	2.36579	3.36228		1	0.69597	0.782661	0.397115
	1	2.07192	2.03938	4.18664		1	0.467979	0.645679	0.356798
	1	1.96098	1.80244	4.01951		1	0.732479	0.578963	0.278969
						1	0.546138	0.694564	0.356477
						1	0.356772	0.378856	0.197533
3	Fig.3d					1	0.734825	0.863843	0.156031
	Ctrl	P	P+SI-NC	P+SI-LncDACH1
	0.097	0.169	0.16	0.238
	0.097	0.213	0.196	0.307	8	Fig.3j
	0.102	0.194	0.184	0.355		Ctrl	P	P+SI-NC	P+SI-LncDACH1
						1	4.09585	5.12153	7.38238
						1	3.19486	3.95858	6.84646
4	Fig.3e					1	3.74786	4.58837	6.37461
	Ctrl	P	P+SI-NC	P+SI-LncDACH1		1	2.89556	2.98855	5.45678
	0.752688	0.535809	0.546667	0.264151		1	2.88796	2.84622	5.64565
	0.728	0.50134	0.509434	0.239011		1	4.91461	4.95706	4.98006
	0.788204	0.566489	0.565684	0.250653
					9	Fig.3k
5	Fig.3f					Ctrl	P	P+SI-NC	P+SI-LncDACH1
	Ctrl	P	P+SI-NC	P+SI-LncDACH1		1	2.27699	1.98663	3.38251
	26	76	73	175		1	1.75446	1.69822	2.94614
	23	54	53	152		1	2.2268	2.08837	3.24646
	19	74	66	136		1	1.95466	2.14547	4.56133
						1	1.95446	1.79822	2.94614
						1	2.11151	2.1159	2.04938

## Sheet: Fig 4
1	Fig.4e													4	Fig.4i				8	Fig.4o										10	Fig.4e					12	Fig.4g
		Ctrl			P			P+OE-NC			P+OE-LncDACH1				P+SI-NC	P+SI-LncDACH1	P+SI-HSP90	P+SI-LncDACH1 +SI-HSP90			P+SI-LncDACH1			P+SI-HSP90			P+SI-LncDACH1+SI-HSP90
	HSP90	1	1	1	4.89003	3.75637	3.87463	4.64355	3.68127	3.79475	3.26933	1.98466	1.88462		0.209	0.329	0.103	0.229		α-SMA	0.235171	0.434787	0.346748	1.21467	1.41496	1.32557	0.570172	0.774454	0.683735
	P-AKT	1	1	1	3.93832	2.58727	3.52845	3.69229	2.69476	3.27465	1.89144	1.38468	2.08735		0.23	0.345	0.145	0.259		SM22α	0.24874	0.361284	0.442175	1.52985	1.74192	1.34858	0.83023	0.732849	0.646373
	AKT	1	1	1	1.2354	1.34938	0.912586	1.14234	1.1579	1.15385	1.05451	1.16375	1.05476		0.201	0.336	0.127	0.22		OPN	2.2431	1.74742	1.84716	0.446239	0.448463	0.656791	1.52509	1.25868	1.34858
																				Vinmentin	1.9056	2.22386	1.63465	0.465698	0.548364	0.248576	1.13759	1.45856	1.23757
2	Fig.4f													5	Fig.4j				9	Fig.4p
		P+SI-NC					P+SI-LncDACH1								P+SI-NC	P+SI-LncDACH1	P+SI-HSP90	P+SI-LncDACH1 +SI-HSP90		HSP90	IgG
	HSP90	1	1	1	1	1	1.63788	1.87875	1.44769	1.74769	1.68575				1	2.16802	0.449864	1.29359		0.97716	1
	P-AKT	1	1	1	1	1	1.67654	1.39867	1.54398	1.74659	1.64475				1	2.67742	0.435484	1.35887		0.832199	1
	AKT	1	1	1	1	1	0.962585	1.15468	0.863736	1.29575	0.795736				1	2.37895	0.413534	1.24511		0.997692	1
3	Fig.4g													6	Fig.4l
		P+SI-NC			P+SI-LncDACH1			P+SI-HSP90			P+SI-LncDACH1+SI-HSP90				P+SI-NC	P+SI-lncDACH1	P+SI-HSP90	P+SI-LncDACH1 +SI-HSP90
	P-AKT	1	1	1	1.68085	1.46756	1.86357	0.433974	0.648464	0.384647	1.29618	1.18476	1.35649		0.696532	0.473988	0.812139	0.58046
	AKT	1	1	1	0.888777	1.27456	0.973636	0.798957	1.38576	1.08365	0.844614	1.28466	0.961426		0.683761	0.462857	0.8	0.568571												11	Fig.4f					13	Fig.4n
															0.699422	0.452991	0.861272	0.578797
														7	Fig.4m
															P+SI-NC	P+SI-LncDACH1	P+SI-HSP90	P+SI-LncDACH1 +SI-HSP90
															84	155	42	96
															82	162	51	108
															91	164	58	106

## Sheet: Fig 5
1	Fig.5b													5	Fig.5j				9	Fig.5j										10	Fig.5a				12	Fig.5d				16	Fig.5h
	SRPK1	IgG													P+SI-NC	P+SI-LncDACH1	P+SI-SRPK1	P+SI-LncDACH1 +SI-SRPK1			P+SI-LncDACH1			P+SI-SRPK1			P+SI-LncDACH1+SI-SRPK1
	7.70966	1													0.189	0.316	0.113	0.204		α-SMA	0.289203	0.394848	0.453745	1.51858	1.68647	1.37458	0.800585	0.645537	0.764537
	6.29846	1													0.203	0.308	0.129	0.223		SM22α	0.508865	0.315756	0.629585	1.51496	1.61487	1.58575	0.811723	0.738564	1.07564
	7.84442	1													0.205	0.311	0.125	0.22		OPN	2.00892	1.73949	2.38575	0.512115	0.348675	0.485234	1.45083	1.37585	1.65784
	8.37835	1																		Vinmentin	2.19888	1.74876	2.37565	0.476031	0.385647	0.367383	1.58397	1.29487	1.65645
																																			13	Fig.5e
														6	Fig.5k
2	Fig.5f														P+SI-NC	P+SI-LncDACH1	P+SI-SRPK1	P+SI-LncDACH1 +SI-SRPK1
		Ctrl			P			P+OE-NC			P+OE-LncDACH1				1	1.92436	0.363237	1.16095
	SRPK1	1	1	1	2.7193	2.34846	3.18564	2.69834	2.34956	2.85747	1.54445	1.14585	1.62946		1	2.15948	0.383621	1.36638
	P-AKT	1	1	1	3.92616	2.87465	2.98563	3.64608	2.95638	2.78468	1.67451	1.48566	1.54947		1	2.26147	0.523644	1.30598
	AKT	1	1	1	1.16393	0.994756	1.07448	1.30319	1.12736	0.836457	1.18575	1.12586	0.943738		1	1.83622	0.654068	1.24987																						17	Fig.5n
																																			14	Fig.5f
3	Fig.5g													7	Fig.5l
		P+SI-NC					P+SI-LncDACH1								P+SI-NC	P+SI-LncDACH1	P+SI-SRPK1	P+SI-LncDACH1 +SI-SRPK1
	SRPK1	1	1	1	1	1	1.56661	1.39875	1.75474	1.64846	1.53907				0.685709	0.398481	0.795407	0.519329
	P-AKT	1	1	1	1	1	1.88355	2.10585	1.68475	1.94833	1.79384				0.723088	0.355142	0.863453	0.511443
	AKT	1	1	1	1	1	0.928805	1.18376	1.07465	0.894647	1.29477				0.639589	0.335657	0.780731	0.491507
																														11	Fig.5b
4	Fig.5h														Fig.5m
		P+SI-NC			P+SI-LncDACH1			P+SI-SRPK1			P+SI-LncDACH1+SI-SRPK1			8	P+SI-NC	P+SI-LncDACH1	P+SI-SRPK1	P+SI-LncDACH1 +SI-SRPK1
	P-AKT	1	1	1	1.71764	2.04959	1.88695	0.407281	0.638476	0.563739	1.17214	1.44858	1.19486		82	164	47	110
	AKT	1	1	1	0.852895	1.12848	1.08465	0.730767	1.27585	1.19485	0.877134	1.29486	0.974653		94	164	64	110
															98	177	67	120
																																			15	Fig.5g

## Sheet: Fig 6
1	Fig.6b					1	Fig.6c

## Sheet: Fig 7
1	Fig.7b													5	Fig.7h		8	Fig.7g
	TF-NC	TF-KLF9													Ctrl	P
	1	2.1357													1	0.295931
	1	2.09025													1	0.137103
	1	2.02657													1	0.180909
	1	2.07946													1	0.1807
	1	2.1117													1	0.160799
															1	0.234609
2	Fig.7c
		P(0-2000)			P1(684-2000)			P2(1099-2000)			P3(1500-2000)			6	Fig.7i
	TF-NC	1	1	1	1	1	1	1	1	1	1	1	1		SI-NC	SI-KLF9
	TF-KLF9	2.22092	1.78737	1.99697	2.09335	1.67088	1.70209	1.05925	1.27929	1.25491	1.04799	1.05232	1.03664		1	0.364334
															1	0.22688
															1	0.274841
3	Fig.7d														1	0.300756
		WT			MUT										1	0.247129
	TF-NC	1	1	1	1	1	1
	TF-KLF9	1.93939	1.67456	1.61283	1.10586	1.05986	1.08243
														7	Fig.7j
															OE-NC	OE-KLF9
4	Fig.7f														1	1.66632
		NC Probe			PM LncDACH1 Probe										1	1.8025
	IgG	0.00162727	0.00256528	0.0032583	0.00818363	0.00732372	0.00576219								1	1.50873
	Flag-KLF9	0.00189533	0.00254168	0.00273673	0.0302906	0.036515	0.0252937								1	1.79419

## Sheet: Fig 8
1	Fig.8e		5	Fig.8k		9	Fig.8g
	Ctrl	CKO- LncDACH1		AAV- Vector	AAV- LncDACH1
	1	0.843		1	1.264
	1	0.897		1	0.957
	1	0.812		1	0.846
	1	1.186		1	1.298
	1	1.183		1	1.083
	1	0.899		1	0.946
	1	1.127		1	1.0847
	1	0.965		1	1.038	10	Fig.8h
	1	1.175		1	0.926
2	Fig.8f		6	Fig.8i
	AVF+Ctrl	AVF+CKO- LncDACH1		AVF+AAV- Vector	AVF+AAV- LncDACH1
	1	2.374		1	0.425
	1	2.929		1	0.753
	1	2.345		1	0.371
	1	1.878		1	0.743	11	Fig.8m
	1	3.452		1	0.518
	1	1.967		1	0.741
	1	2.418		1	0.438
	1	2.597		1	0.487
				1
3	Fig.8g		7	Fig.8m
	AVF+Ctrl	AVF+CKO- LncDACH1		AVF+AAV- Vector	AVF+AAV- LncDACH1
	1	1.92419		1	0.478311	12	Fig.8n
	1	2.28765		1	0.275956
	1	1.73675		1	0.647798
	1	2.19485		1	0.392184
	1	1.84647		1	0.487251
4	Fig.8h		8	Fig.8n
	AVF+Ctrl	AVF+CKO- LncDACH1		AVF+AAV- Vector	AVF+AAV- LncDACH1
	1	2.39748		1	0.304552
	1	2.82896		1	0.424898
	1	1.86528		1	0.287464
	1	2.49466		1	0.394746
	1	1.99384		1	0.502785

## Sheet: Fig S1
1	Fig.S1 a		4	Fig.S1 d		6	Fig.S1 f									8	Fig.S1 g
	Vein	Stenosis Vein		0 days	14 days		0 days	14 days
	0.39	3.79		134431	233603		0.41	0.98
	0.28	3.18		139100	223338		0.54	0.91
	0.37	2.65		125838	203717		0.51	1.15
	0.13	2.96		138842	154865		0.41	0.87
				133003	198900		0.61	0.78
				114852	171994		0.39	1.24
2	Fig.S1 b			124766	158867		0.54	0.93
	Vein	Stenosis Vein		92501.3	184060		0.58	0.86
	0.996446	0.00134467		114798	195554		0.45	1.15
	0.983643	0.00290846		129022			0.49
	1.05514	0.00255504
	0.818708	0.00222616
3	Fig.S1 c		5	Fig.S1 e		7	Fig.S1 g
	0 days	14 days		0 days	14 days			Ctrl				P
	15279.8	36784.3		8.79796	6.35063		α-SMA	1	1	1	1	0.650398	0.72733	0.624733	0.697424
	20616.6	36819.7		6.74696	6.06572		SM22α	1	1	1	1	0.526047	0.555536	0.497533	0.566733
	18472.7	42986.9		6.8121	4.73906		OPN	1	1	1	1	1.97661	1.76079	2.24578	1.64378
	16982.8	30488.4		8.17547	5.0795		Vinmentin	1	1	1	1	2.45008	1.9697	2.37648	2.04738
	17523.5	33996.5		7.59	5.85062
	18673.9	40287.5		6.15044	4.26917
	16998.5	37846.1		7.33978	4.1977
	19422	35487.2		4.76271	5.18667
	18964.9	36497.4		6.05317	5.35804
	18375.8			7.02131

## Sheet: Fig S2
1	Fig.S2 a				3	Fig.S2 e
	Ctrl+OE-NC	Ctrl+OE-LncDACH1	Ctrl+SI-NC	Ctrl+SI-LncDACH1		Ctrl+OE-NC	Ctrl+OE-LncDACH1	Ctrl+SI-NC	Ctrl+SI-LncDACH1
	1	1.08379	1	0.932236		0.768254	0.770701	0.767516	0.767516
	1	0.960374	1	0.96367		0.767081	0.76324	0.767296	0.769716
	1	1.14645	1	0.914491		0.791925	0.785714	0.785714	0.779817
	1	0.978844	1	0.974816
2	Fig.S2 c				4	Fig.S2 g
	Ctrl+OE-NC	Ctrl+OE-LncDAHC1	Ctrl+SI-NC	Ctrl+SI-LncDAHC1		Ctrl-OE-NC	Ctrl-OE-LncDACH1	Ctrl-SI-NC	Ctrl-SI-LncDACH1
	0.129	0.136	0.125	0.125		25	21	25	21
	0.136	0.13	0.12	0.115		10	9	10	10
	0.106	0.099	0.106	0.11		11	10	10	10

[truncated: 7 more sheets: Fig S4, Fig S6, Fig S8, Fig S9, Fig S10, Fig S11, Fig S12]
